# Supplementary material for: Pre-Metabolic Syndrome and Incidence of Type 2 Diabetes and Hypertension: From the Korean Genome and Epidemiology Study
Source: J Pers Med. 2021 Jul 22;11(8):700. doi: 10.3390/jpm11080700 (PMC8398139; doi:10.3390/jpm11080700)
Supplement: Supplementary file 1 [file jpm-11-00700-s001.zip]

Archive with 2 entries (2 files):
- Supplementary Figure S1.pdf
- Supplementray Figure S2.pdf
